# Supplementary material for: Sestrin 2 levels are associated with emphysematous phenotype of COPD
Source: PLoS One. 2022 Aug 30;17(8):e0273652. doi: 10.1371/journal.pone.0273652 (PMC9426901; doi:10.1371/journal.pone.0273652)
Supplement: S1 Data — (XLSX) [file pone.0273652.s001.xlsx]

## Sheet: Φύλλο1
sestrin	age	fev1	fvc	ratio	frc	dlco	eosinop	absolute eos	bmi	exacerbations	ct score	sestrin	ics	ct score y n	eosin
9.56	57	35	47	59	107	31	1	70	20	0	3.2	9.56	1	1	0
11.25	70	19	32	46	158	32	1	25	20	0	3.8	11.25	0	1	0
0.345	68	69	110	48	89	54	3	244	24	0	0.1	0.345	1	0	0
5.65	62	39	65	47	91	61	0	0	25	0	1.5	5.65	0	1	0
2.45	70	41	63	49	79	57	2	145	29	2	0.6	2.45	1	1	0
13.4	77	69	88	59	139	60	1	50	29	0	3.4	13.4	1	1	0
0.67	65	37	62	51	78	27	2.5	125	24	1	0.4	0.67	1	0	0
0.87	46	72	77	75	137	72	3	210	21	1	0.3	0.87	0	0	0
1.09	63	27	46	47	202	35	4	280	35	0	0.4	1.09	1	0	1
2.56	71	43	85	39	104	54	2	120	41	2	1.6	2.56	1	1	0
1	50	75	97	63	99	42	4	260	26	1	0.2	1	0	0	1
0.34	61	54	68	55	102	61	3	210	31	0	0.4	0.34	0	0	0
14.67	79	30	88	26	146	36	1	50	28	1	3.7	14.67	1	1	0
12.3	74	33	87	28	178	34	2	68	26	1	2.8	12.3	1	1	0
8.9	68	73	96	59	165	82	0	0	28	0	2.1	8.9	0	1	0
3.9	74	59	119	38	206	45	2	130	24	2	1.9	3.9	1	1	0
2.07	52	82	95	78	123	78	2	110	36	0	1.1	2.07	1	1	0
12	70	52	104	39	172	45	0	0	24	1	3.1	12	1	1	0
10.4	68	30	78	30	274	62	1	60	27	6	2.8	10.4	1	1	0
0.89	61	71	85	66	72	35	1	30	27	2	0	0.89	0	0	0
0.98	77	33	37	70	86	45	4	300	19	0	0.3	0.98	1	0	1
2.67	72	40	84	36	134	35	1	67	31	0	1.3	2.67	0	1	0
2.56	69	30	45	75	123	33	2	140	32	1	0.7	2.56	0	1	0
5.89	64	43	82	44	129	29	0	0	22	1	2	5.89	1	1	0
4.09	74	78	110	55	108	40	1	80	24	1	1.7	4.09	1	1	0
1	71	64	74	65	134	49	4	248	28	1	0	1	0	0	1
0.45	53	23	51	37	212	29	4	250	26	0	0.3	0.45	0	0	1
0.67	69	94	107	67	92	56	5	360	19	0	0.5	0.67	0	0	1
1.02	65	63	75	60	123	62	3	158	26	1	0.4	1.02	0	0	0
7.76	59	23	47	63	246	23	1	60	30	0	2.4	7.76	1	1	0
9.23	74	52	67	59	146	63	0	0	31	2	2.9	9.23		1	0
10.45	64	31	55	44	154	56	0	0	30	2	3.2	10.45	0	1	0
2.4	68	67	95	55	87	58	2	112	27	2	1.4	2.4	0	1	0
6.45	61	61	101	49	78	42	1	55	22	1	2.9	6.45	1	1	0
0.67	76	52	74	58	87	51	2	96	25	1	1.6	0.67	1	1	0
13.03	77	69	109	47	49	50	0	0	23	1	3.7	13.03	1	1	0
1.4	50	54	79	60	87	77	4	252	31	0	0.5	1.4	1	0	1
0.88	74	49	73	50	90	63	3	180	24	1	0.4	0.88	0	0	0
3.45	71	14	32	44	139	33	1	65	22	1	1.9	3.45	1	1	0
1.09	70	43	55	64	123	45	6	420	46	0	0	1.09	1	0	1
0.89	54	35	61	47	62	59	5	325	26	0	0.4	0.89	1	0	1
0.99	65	25	48	41	187	39	4	278	44	0	0.3	0.99	1	0	1
4.5	75	62	83	53	101	57	1	48	26	3	1.9	4.5	1	1	1
10.56	69	41	54	60	191	66	0	0	28	2	3	10.56	0	1	0
0.45	71	49	71	45	198	43	3	190	33	1	1	0.45	1	1	0
0.89	70	53	82	49	178	44	2	160	23	0	0.66	0.89	1	1	0
14.89	69	49	66	56	167	29	0	0	25	0	3	14.89		1	0
1.87	61	67	86	60	187	46	5	380	25	0	0.5	1.87	0	0	0
0.9	66	46	71	48	146	44	3	190	30	0	0.5	0.9		0	1
2.09	81	45	67	49	74	42	2	140	26	0	0.6	2.09		0	0
8.9	64	53	92	45	128	39	1	80	18	0	2.4	8.9	1	1	0
12.09	65	28	38		204	28	0	0	29	1	3.3	12.09	0	1	0
0.91	68	73	92	61	123	71	3	215	23	1	0.44	0.91	0	0	0
2	76	67	87	65	124	49	2	110	21	0	1.2	2		1	0
6.98	62	76	134	45	132	38	1	58	23	0	2.7	6.98		1	0
10.3	58	70	81	68	123	41	2	96	48	0	2.4	10.3	0	1	0
4.56	48	68	82	59	138	56	2	110	22	0	1.1	4.56	0	1	0
1.29	71	40	70	58	89	46	3	165	25	2	0.5	1.29	1	0	0
3.09	58	35	67	42	110	36	2	90	41	1	1	3.09		1	0
1.09	71	52	84	47	96	60	4	320	24	2	0.45	1.09		0	0
12.34	51	41	54	63	101	48	0	0	27	1	2.9	12.34		1	0
1.09	50	71	80	69	87	71	5	300	28.5	1	0	1.09		0	1
2.9	63	34	52	52	88	51	2	169	30.5	0	1.5	2.9		1	0
11	49	78	92	68	116	39	0	0	30.4	0	3.7	11		1	0
0.87	62	89	112	65	98	71	4	260	30.2	1	0.3	0.87		0	0
0.9	54	52	92	46	133	60	3	225	36	1	0.5	0.9		0	1
0.69	50	48	91	43	154	65	3	180	27.7	0	0.5	0.69		0	0
